# Supplementary material for: DNA polymerase ε relies on a unique domain for efficient replisome assembly and strand synthesis
Source: Nat Commun. 2020 May 15;11:2437. doi: 10.1038/s41467-020-16095-x (PMC7228970; doi:10.1038/s41467-020-16095-x)
Supplement: Supplementary file 4 — Source Data [file 41467_2020_16095_MOESM4_ESM.xlsx]

## Sheet: Figure 1
		Relative Bubble/1N		Y/Total RIs
	Time point	WT	pol2-REL	WT	pol2-REL
	30'	1	0.196037	0.254887	0.519913
	40'	4.21856	0.709672	0.228184	0.572389
	50'	4.33972	2.79988	0.16528	0.522724
	60'	0.679869	2.31003	0.158451	0.630976
		Relative Bubble/1N		Y/Total RIs
	Time point	WT	pol2-REL	WT	pol2-REL
	20'	1	0.657775	0.113569	0.168276
	30'	3.00798	3.86753	0.160792	0.514548
	40'	0.807441	0.971034	0.251254	0.675522
	50'	0.216289	0.454974	0.318317	0.712423

## Sheet: Figure 2
								Quantification
								Cdc45/Mcm2 in IP	20'	30'	40'
								WT	1	1.91746	3.36938
								pol2-REL	0.000599882	0.222134	0.696545
								Psf1/Mcm2 in IP	20'	30'	40'
								WT	1	3.01231	3.86731
								pol2-REL	0.131089	0.196202	0.468638

## Sheet: Figure 4
	ARS1212	Relative Bubble/1N
	Sample	–Dox	+Dox
	60'	1	0.082
	75'	0.545	0.181
	ARS305	Relative Bubble/1N
	Sample	–Dox	+Dox
	45'	1	0.619
	60'	0.487	0.337
	75'	0.138	0.139
		DNA synthesis (a.u.)
	Conc. (nM)	WT	REL
	7.5	0.22	0.49
	15	0.7	0.69
	30	1	0.69
	60	0.87	0.62
		% full length product
		WT		REL
	Time (min)	Replicate 1	Replicate 2	Replicate 1	Replicate 2
	2	0.5	0.3	0.13	0
	4	1	3.2	0.12	0.8
	6	3.07	6.8	0.71	2.1
	8	7.46	10.6	1.23	3.6
	10	11.77	13.4	2.28	6.2
	15	17.54	18	5.94	9.6
	20	20.81	19.5	9.32	10.3
		DNA synthesis (a.u.)
	Time (min)	WT	REL
	3	0.13	0.06
	6	0.29	0.17
	10	0.54	0.33
	15	0.73	0.51
	30	1	0.67

## Sheet: Figure 5
							Gel entry of Chr XII in pol2-REL normalized to WT
						Time point	#1	#2	Mean	SD
						150'	19.4756	31.6614	25.5685	8.61666
						210'	59.5801	63.0306	61.3054	2.43987
							Gel entry of Chr IV in pol2-REL normalized to WT
						Time point	#1	#2	Mean	SD
						150'	49.4722	78.2557	63.864	20.353
						210'	95.7466	100.042	97.8945	3.03759
		uGCR rate
		WT	pol2-REL
	Strain #1	3.40531e-09	1.80606e-06
	Strain #2	3.95279e-09	2.35499e-06
	Strain #3	6.99608e-09	2.29986e-06
	Strain #4	5.16187e-09	1.524e-06
	Strain #5	3.09911e-09	1.68251e-06
	Strain #6	8.10946e-09	2.02848e-06
	Strain #7	8.17613e-09	1.67116e-06
	Median	5.16187e-09	1.80606e-06
	lower 95% CI	3.09911e-09	1.524e-06
	upper 95% CI	8.17613e-09	2.35499e-06
	For WT
		# of colonies on CAN plate
		0	1	2	3	4	7	15
	# of Cultures	48	13	6	2	1	1	1
	Calculated m (the expected number of mutation events per culture)
	m	0.34
	m (95% lower)	0.22
	m (95% upper)	0.48
	counted N (the average number of cells per culture)
	N	3225000
	Mutation rate u	u=m/N
	u	1.05426e-07
	u (95% lower)	6.82171e-08
	u (95% upper)	1.48837e-07
	For REL
		# of colonies on CAN plate
		0	1	2	3	4	5	7
	# of Cultures	52	13	2	2	1	1	1
	Calculated m (the expected number of mutation events per culture)
	m	0.27
	m (95% lower)	0.17
	m (95% upper)	0.39
	counted N (the average number of cells per culture)
	N	2175000
	Mutation rate u	u=m/N
	u	1.24138e-07
	u (95% lower)	7.81609e-08
	u (95% upper)	1.7931e-07

## Sheet: Figure 6
		Relative Bubble/1N		Y/Total RIs
	Time point	WT	pol2-R	WT	pol2-R
	30'	1	0.693	0.209812	0.222735
	40'	1.614	1.217	0.209465	0.302905
		uGCR rate
		WT	pol2-R
	Strain #1	3.40531e-09	1.83088e-08
	Strain #2	3.95279e-09	1.76757e-08
	Strain #3	6.99608e-09	2.18833e-08
	Strain #4	5.16187e-09	2.19479e-08
	Strain #5	3.09911e-09	2.2575e-08
	Strain #6	8.10946e-09	2.48104e-08
	Strain #7	8.17613e-09	2.08055e-08
	Median	5.16187e-09	2.18833e-08
	lower 95% CI	3.09911e-09	1.76757e-08
	upper 95% CI	8.17613e-09	2.48104e-08

## Sheet: Supplementary Figure 2
		Relative Bubble/1N		Y/Total RIs
	Time point	WT	pol2-REL	WT	pol2-REL
	30'	1	0.497758	0.313623	0.547941
	40'	0.956991	1.28677	0.360922	0.58745
	50'	0.364055	1.11644	0.383338	0.633351
								Cdc45/Mcm2 in IP	30'	40'	50'
								WT	1	1.57553	1.60102
								pol2-REL	0.634902	0.999771	1.13319
								Psf1/Mcm2 in IP	20'	30'	40'
								WT	1	1.29712	1.51517
								pol2-REL	0.37313	0.639216	0.849404

## Sheet: Supplementary Figure 5
	dGCR rate
	WT	pol2-REL	pol2-4
Strain #1	2.35606e-08	1.59661e-07	2.2852e-08
Strain #2	1.77816e-08	1.34907e-07	2.3621e-08
Strain #3	2.124e-08	1.24861e-07	2.23769e-08
Strain #4	2.14404e-08	9.96453e-08	1.55242e-08
Strain #5	2.44362e-08	1.25169e-07	1.90779e-08
Strain #6	1.99358e-08	1.33711e-07	2.01557e-08
Strain #7	1.26312e-08	1.67931e-07	2.16884e-08
Median	2.124e-08	1.33711e-07	2.16884e-08
lower 95% CI	1.26312e-08	9.96453e-08	1.55242e-08
upper 95% CI	2.44362e-08	1.67931e-07	2.3621e-08
	For WT
		# of colonies on CAN plate
		0	1	2	3	4	5	6	8	9	13	22	55
	# of Cultures	36	16	7	3	1	1	3	1	1	1	1	1
	Calculated m (the expected number of mutation events per culture)
	m	0.65
	m (95% lower)	0.45
	m (95% upper)	0.87
	counted N (the average number of cells per culture)
	N	4250000
	Mutation rate u	u=m/N
	u	1.52941e-07
	u (95% lower)	1.05882e-07
	u (95% upper)	2.04706e-07
	For pol2-REL
		# of colonies on CAN plate
		0	1	2	3	4	5	8	17	31	34	62	120
	# of Cultures	34	16	6	5	4	1	1	1	1	1	1	1
	Calculated m (the expected number of mutation events per culture)
	m	0.7
	m (95% lower)	0.49
	m (95% upper)	0.93
	counted N (the average number of cells per culture)
	N	3550000
	Mutation rate u	u=m/N
	u	1.97183e-07
	u (95% lower)	1.38028e-07
	u (95% upper)	2.61972e-07
	For pol2-4
		# of colonies on CAN plate
		7	9	10	12	13	14	15	16	17	18	19	20	21
	# of Cultures	1	3	1	3	8	3	5	2	3	4	1	2	2
		# of colonies on CAN plate
		22	23	24	25	26	30	34	37	38	39	43	44	50
	# of Cultures	9	3	4	2	2	2	1	1	2	1	1	2	4
	Calculated m (the expected number of mutation events per culture)
	m	6.5
	m (95% lower)	5.51
	m (95% upper)	7.55
	counted N (the average number of cells per culture)
	N	70670000
	Mutation rate u	u=m/N
	u	9.19768e-08
	u (95% lower)	7.7968e-08
	u (95% upper)	1.06835e-07

## Sheet: Supplementary Figure 6
										Relative Bubble/1N		Y/Total RIs
									Time point	WT	pol2-R	WT	pol2-R
									40'	1.00028	1.76728	0.1434	0.306085
									50'	0.720618	1.27318	0.10836	0.321004
